# Supplementary material for: OnabotulinumtoxinA effectiveness on chronic migraine, negative emotional states and sleep quality: a single-center prospective cohort study
Source: J Headache Pain. 2017 Feb 17;18(1):23. doi: 10.1186/s10194-017-0723-4 (PMC5315653; doi:10.1186/s10194-017-0723-4)
Supplement: Additional file 1: — Data set. (XLSX 23.6 kb) [file 10194_2017_723_MOESM1_ESM.xlsx]

## Sheet: Sheet1
ID	age	duration	Pittsburg	P1	P2	P3	P4	P5	P6	P7	gender	occupation	education	diagnosis	co-morbidity	familyhistory	treatments	triggers	Stress	Anxiety	Depresion	visit 1 date	visit 1 MIDAS	visit 1 Headache frequency	visit 1 headache severity	visit 1 analgesic	visit1-2 interval	visit 2 date	visit 2 MIDAS	visit 2 Headache frequency	visit 2 headache severity	visit 2 analgesic	visit2-3 interval	visit 3 date	visit 3 MIDAS	visit 3 headache frequency	visit 3 headache severity	visit 3 analgesics	visit 3-4 interval	visit 4 date	visit 4 MIDAS	visit 4 headache frequency	visit 4 headache severity	visit 4 analgesics	visit 4-5 interval	visit 5 date	visit 5 MIDAS	visit 5 headache frequency	visit 5 headache severity
1	46		yes	8							1	7	3	1	3	2	1,2,3,5	1,2,4	1	3	2	41156	32	12	8	15	16	40930	1	1	8	1	17	41422	2	2	8	2	17	41558	3	1	7	1	16	41695	2	1	3
2	34		yes							16	2	7	3	1	3		2		1	1	1	41355	21	16	8	16	12	41461	3	1	6	0	15	41566	2	2	5	1	13	41665	0	10	4	10	11	41749	0	2	3
3	31	15	yes	5	9						2	2	3	2	4	2	1,3		1	1	1	41510	49	15	8	30	12	41601	2	1	5	6	13	41685	17	15	8	8
4	31	11	yes	5	5	2	2	1	3	11	2	2	3	2	4	1	1		1	1	1	41599	81	15	9	40	12	41318	8	1	9	8	12	41767	2	2	7	10	13	41865	0	1	6	1	16	41990	10	8	7
5	57		yes	16							2	1	2	1	3	1	2		3	1	5	41598	105	30	9	84	12	41681	100	30	8	25
6	31		yes	10							1	7	2	1	4	1	4		1	3	2	41617	44	15	9	15
7	54	37	yes	9	7						2	6	3	1	4	1	1,2,3		1	1	1	41620	75	30	8	10	11	41761	12	3	5	5	12	42216	30	4	7	4
8	48	30	yes	13							2	7	3	1	2	2	1		1	1	1	41668	48	8	7	0
9	30	10	yes	11	7	11					2	7	3	1	4	2	1		3	1	1	41698	72	20	8	15	12	41788	25	8	7	8	12	41885	3	3	5	3	14	41988	8	4	3	0
10	44	30	yes	12	11	16	15				2	2	3	1	4	1	1,2		2	4	2	41743	37	15	6	10	12	41827	6	2	5	2	11	41908	7	3	3	7
11	57		yes	8	10	12					2	6	3	1	3	1	1		3	4	1	41744	18	30	9	60	11	41828	12	4	6	3	16	41955	45	15		45
12	39	1	yes	10							2	2	3	1	4	2	1		2	2	1	41751	12	10	4	40
13	27		yes	15							2	4	3	1	4	2	1		3	2	2	41758	60	30	8	45
14	46	1	yes	8	3	14	9				2	1	2	1	2	2	2		3	3	4	41765	80	30	7	20	11	41842	15	4	3	0	11	41932	6	2	5	0	12	42023	2	2	5	4		42214	0	1	5
15	44	30	yes	9							2	2	3	1	4	2	1		1	1	1	41775	145	13	10	10	14	41883	17	8	6	7
16	37		yes	2	2	4					2	7	3	1	4	1	1		3	3	4	41789	78	15	8	20	18	41956	42	8	7	10
17	29	6	yes	8	9	15					2	7	2	1	3	2	1		2	3	2	41770	64	20	7	30	16	41885	17	5	5	3	12	41976	21	10	6	3
18	40	15	yes	12	14						2	7	3	1	3	2	1		4	4	3	41767	65	15	7	25	12	41856	46	10	6	25	44	42164	33	8	7	30
19	32		yes	10							2	7	3	1	4	1	1		1	2	1	41858	44	20	7	90
20	46		yes	3							2	7	2	1	4	2	1		1	1	1	41879	10	10	7	10
21	22	2	yes	8	9	8	8				2	5	3	1	4	2	1		2	3	1	41878	32	5	6	3	12	41969	3	2	6	2	12	42059	5	2	6	2
22	29	1	yes	11	5						2	7	3	1	4	2	1		2	2	1	41892	150	25	7	30	12	41992	60	10	7	10
23	46		yes	0							2	7	3	1	3	2	1		1	2	2	41894	27	12	9	24	11	41984	20	7	6	10
24	47	20	yes	14							2	1	1	1	4	2	1		1	1	1	41898	33	30	7	20
25	47		yes	10							2								1	2	1	41942	66	20	9	30
26	38		yes	5	1						2	7	3	1	3	1	1		1	1	1	41933	45	25	8	16	12	42018	1	3	4	3	11	42090	4	4	7
27	22		yes	5	8						1	5	3	1	4	2	1		1	1	1	41942	63	12	7	15	16	42096	28	3	7	8
28	25		yes	4	6						2	7	2	1	4	2	1		3	4	3	42024	72	20	10	40	16	42153	14	10	9	10
29	30		yes	5	5						1	7	4	2	4	1	1	5	1	1	1	42024	48	30	7	45	16	42126	0	5	7
30	46		yes	15	17	17					2	1	2	1	3	2	1		3	4	3	42114	90	30	10	60	12	42206	45	15	5		11	42290	55	30	7	30
31	33		yes	4							2	1	2	1	4	2	1		2	1	1	42024	45	30	10	30
32	40		yes	4	2	2					1	4	3	1	3	2	1,2		1	1	1	41948	45	12	9	30	11	42046	0	1	6		13	42149	0	4	5	4	18	42149	2	1	5	1	13	42395	15	5	7
33	31	4	yes	14	7	9	7				2	1	3	1	3	1	1		1	1	1	42118	99	12	10	36	12	42205	9	2	6	5	12	42289	15	7	7		12	42374	40	20	8	20
34	52	5	yes	10							2	7	3	1	4	2	1	2	3	1	1	42142	72	16	7	20	11	42219	0	1	5	1	12	42310	0	1	5	1
35	34	6	yes	6	11	7	8				2	1	3	1	4	2	1		2	1	1	42160	94	20	8	20	12	42247	37	12	7		11	42324	15	4	6	16	11	42409	3	4	6	4
36	38	10	yes	4							2	2	3	1	3	2	1		3	4	3	42173	57	15	9	20
37	48		yes	5							2	7	3	1	4	2	1		1	1	1	42209	62	10	8	8
38	34		yes	5							2	1	2	1	4	1	1		1	1	1	42226	74	15	7	20	10	42314	0	2	3	2
39	17		yes	8	14						2	7	2	1	4	2	1,2		1	2	1	42224	63	26	7		12	42308	30	12	6		12	42399	9	30	6	topamax devam
40	45	3	yes	12	2						2	7	2	1	4	2	1,2		1	3	3	42242	94	21	9		11	42311	42	12	5	12	12	42395	11	1	6	topamax devam
41	26		yes	9							2	2	3	1	4	2	1		4	1	1	42287	70	20	8
42	28	1	yes	8	13	5	19				2	7	1	2	4	2	1		1	1	1	42093	87	30	7	30		42177	5	3	4			42268	27	12		son 2 haftasısı sık atak		42352	20	9	6	12
43	35		yes	13							2			1					4	1	2	42150	0	1	3
44	35		yes	8							2	6	3	1	4		1		5	3	3	42331	96	16	9	6
45	29	1	yes	12							2	7	4	1	4		1		1	1	1	42334	68	20	10	15	10	42411	21	15	7	10
46	44		yes	7							2			1	4	1	1,3,4		2	2	3	42338	99	30	8	60
47	21	2	yes	11	7						2	5	3	2	4	2	1	2	1	1	1	42339	49	15	8	24
48	44		yes	17	7						2	1	3	2	2	1	1,3		2	4	4	42339	68	30	7	50	12	42424	12	15	7	15
49	25		yes	3							2								1	1	1	42350
50	40		yes	10							2	6	3	2	4	2	1		1	1	1	42355	73	27	8	27
51	24	3	yes	6							2	5	3	1	4	2	1		1	1	1	42264	78	3	9		12	42380	0	4	0	0
52	40		yes	12							1	7	2	1	4	2	1					42387	24	4	8	0
53	29	1	yes	10							2	5	4	1	3	2	1,3		1	2	1	42420	26	15	8
54	22	10	yes	3							2	5	3	1	4	1	1		1	1	1	42424	18	15	8	8
55	27	1	yes	8							2	7	2	1	4	2	1		5	5	5	42411	16	20	8
56	28	1	yes	12							2	7	4	1	4	1	1		1	3	3	42416	55	13	6	9
57	28	1	yes	11							2	7	4	1	3	1	1	3.4	1	1	1	42415	38	20	8	30
58	29		yes	8							2	1	3	1	3	1	1,3	5	1	1	1	41727	90	30	5	12
59	45	1									2	1		1	4	1	1,2		1	1	1	41331	75	20	8	17	12	41421	0	0	0	0	13	41513	30	7	6	30
60	33										1	7	3	2	4	2	2,3		1	1	1	41324	69	12	7	10	12	41408	14	4	7	5	18	41537	24	4	6	8	12	41614	17	8	6	4	12	41703	10
61	28										2	2	3	1	4	2	1,2,3		4	1	3	41306	92	30	8	30	12	41389	0	0	0	0
62	27	1									2	2	3	2	4	2	1,2,3	2,3,5				41297	36	12	8	24
63	43										2	1	2	1	4	2	1,2,3,4	7				41073	72	20	8	20	17	41204	15	4	3	4	23	41425	23	15	7	15	24	41579	20	15	8	15
64	42										2	1	3	2	3	2	1,2,3	7				41313	52	30	7	25	14	41416	9	2	8	3
65	21	10									2	5	3	1	4	1	1,2					41216	45	10	9	10	14	41316	9	2	6	1	24	41487	11	4	8	4	96	41862	8	2	8		16	42009	14	3	9
66	37										2	7	4	1	3	1	1					41183	60	30	8	25
67	53	35									2	1	1	1	1	2	1,2,3,4					41166	90	30	10	60	12	41264	55	2	5	0	11	41340	45	8	5	0	17	41467	14	7	5	0
68	28										2	7	2	1	3	2	1		1	1	1	41061	42	10	8	10	12	41153	0	3	2	3	16	41275	0	0	0	0	36	41547	0	1	5	1
69	40	10									2	3	3	1	4	1	3,4					41187	90	15	5	20	15	40925	14	4	8	14	10	41360	9	8	8	2	12	41464	18		8	4	16	41584	9	12	7
70	43										2	7	3	1	4	2	1					41552	100	30	10
71	46										2			1			1,3		3	3	5	41171	60	20	9	12	16	41284	33	11	8	6	14	41394	15	6	2	0	20	41522	4	1	8
72	45	2									2	1	2	1	4	1	1		1	1	1	41031	56	15	9	15	24	41235	56	15	8		22	41414	0	6	6	4	16	41536	0	6	4	6	13	41647	2	6	3
73	40										2	7	3	2	1		1,3					41296	35	15	10	15
74	43										2	7	3	1	4	2	1					41293	39	12	9	12
75	33										2	7	3	1	4	2	1		1	1	1	41227	78	12	9	10	12	41316	18	8	6	12	10	41400	39	8		8	19	41541	10	2	5	2
76	49										2	7	2	1	4	2	1,4					41000	57	15	8	15	24	41189	20	8	6	0	12	40946	39	10	6	10
77	32										2	7	3	1	3	1	1	1				41092	78	16	8	0	13	41187	3	3	8	0	14	41285	0	0	0	0	13	41376	0	0	0	0
78	38										2	4	2	2	4	1	1,2					41138	22	20	8	0	10	41215	10	10	8	3	12	41298	9	8	7	4	12	41388	10	5	9	5		41500	26	8	8
79	46										2	1	2	2	4	1	1,2	2,3,5				41166	90	30	9	60	14	41304	47	20	9	4	10	41347	60	20	8	20					1
80	43										2	7	3	2	3	1	1					41152	84	25	8	20
81	44										2	1	1	2	4	1	1					41152	74	30	9	150
82	44										2	2	3	2	3	1	1					41152	57	12	8	24	20	41313	38	8	5	10	16	41416	54	15	5	12
83	44	10									2	7	3	2	1	1	1,2,3					41354	47	8	8	14											4
84	39	6									2	1	3	2	4	1	1					41358	15	12	10	12
85	36	10									2	6	3	1	3	1	1		2	1	1	41380	40	20	9	26	8	41460	9	2	10	2	12	41547	15	5	8	10
86	30	15									1	7	3	1	4	1	1,3		2	1	1	41372	33	15	9	9	11	41450	46	15	9	9	7	41527	10	3	7	4
87	49										2	1	2	1	4	2	1	5				41341	6	15	8	15
88	37	5									2	7	3	1	4	1	1					41401	38	18	7	10
89	32	7									1	4	3	1	4	1	1					41402	25	15	10	15
90	23	19									1	5	3	1	4	1	1,4		1	1	1	41422	57	20	9	40							14	41604	5	10	3	4		41575	9	6	5	5		42355	1	10	5
91	58										2	1	3	2	3	1	1,2,3					41423	90	30	10	60
92	58										2	1	2	2	4	2	1		1	1	1	41425	63	20	10	24	12	41509	4	2	9	2	13	41605	3	1	9	1
93	25										1	7	3	1	4	1	1,2,4					41421	75	20	10	3	38	41716	56	8	10	7
94	55										2	1	2	2	3	1	1		3	4	2	41435	75	25	10	20	11	41520	5	3	10	3
95	20	15									2	1	1	2	1	1	1,2,3		1	1	1	41453	81	30	10	60	11	41537	5	3	3	2
96	32	10									2	2	3	1	3	1	1	1,2,3	1	1	1	41472	23	20	7	5	8	41549	11	3	7	1
97	39										2	7	1	1	4	1	3,4	1,2,5				41487	18	16	8	16
98	40	1									2	1	1	2	4	2	1,2,4	5				41492	102	30	9	60	12	41577	14	4	10	15
99	39										2	6	3	2	2	1	1,3		3	5	4	41500	122	15	8	20	14	41606	0	0	0	1	20	41765	8	10	1	2	12	41849	6	1	8	0
100	52	10									2	1	3	1	4	1	1,2		1	1	1	41506	14	15	9	10	12	41583	7	5	9	5	12	41675	10	5	5	0	12	41759	8	3	5	8	11	41842	28	5	7
101	37	15									2	2	3	2	4	1	1		1	1	1	41510	54	20	8	20	12	41967	42	8	8	12
102	53	30									2	1	1	2	4	2	3		4	4	4	41535	62	30	4	20
103	39	15									2	2	3	2	3	1	1		5	5	3	41542	32	20	8	0
104	21	10									2	5	3	2	4	2	1		2	2	2	41547	102	20	10	30	11	41625	18	6	8	5	12	41710	0	1	5	1
105	25										2	7	3	1	4	1	1,3		3	3	3	41548	36	20	6	40	11	41625	15	4	6	4	20	41765	7	2	7	2
106	29										2	7	3	1	4	2	1,2		1	1	1	41552	34	20	7	0	13	41650	2	1	5	10	12	41732	0	1	4	4
107	47	35									2	7	3	1	4	2	1		1	1	1	41584	25	5	6	12
108	33										2	2	3	1	4	1	1		1	1	1	41575	27	2	6	0
109	21										2	7	1	1	3	2	1		5	5	4	41593	92	20	9	0
110	50										2	7	3	1	4	2	3,4		4	3	3	41604	39	20	8	0
111	30										2	5	3	1	3	1	1,2,3					41612	75	15	9	10
112	40										2	6	4	1	4	1	1					41620	25	7	10
113	27	1									2	1		1	4							41621	36	5		15
114	39										2	2	3	1	4	1	1																							41652	5	3	8	12
115	49	40									2	1	3	2	4	2	1					41698	60	15	7	20
116	40										2											41974	60	30	10	150
117											2	5	3	1	4	1	1,2,4	1				42061	50	30	8	90
118	39										2	7	3	1	4	1	1					42333	75	16	8	96
119	47	10									2		3	1	4	2	1, 3					42352	15	2					0
120	49	3									2		3	1	4	1	1	1,2,3,6,7				42446	84	16	7	20
121	37	2									2	5	3	1	4	2	1	1,2,3					30	15
122	26	1									2	2	3	1	4	2	1					42450	20	10	8	15			0
123	60	4									2	7	4	1	4	2	1					41533	45	8	7	8
124	43	5									2	7	3	1	4	2	1,3,4					41213	60	20	7	10	10	41637	0	3	4	0	20	41785	0	0	0	0
125	46	5									2	7	3	1	3	2	1,2,3	1,2,3,5,6,7				41948	31	30	7				0
[truncated: 1 more columns]
